# Supplementary material for: Mitochondrial DNA T7719G in tRNA-Lys gene affects litter size in Small-tailed Han sheep
Source: J Anim Sci Biotechnol. 2017 Apr 1;8:31. doi: 10.1186/s40104-017-0160-x (PMC5385064; doi:10.1186/s40104-017-0160-x)
Supplement: Additional file 1: Table S1. — Detail information of used sheep. Table S2. Information of variations in mtDNA coding region of Small-tailed Han sheep. Table S3. The haplotype constituted by the 31 mitochondrial non-synonymous mutations in mitochondrial coding regions (H). Table S4. Assembled haplotypes of mitochondrial electron transport chain contained sequences(H-ETC). Table S5. Assembled haplotypes of mitochondrial respiratory complex contained sequences (H-MRCI, H-MRCIV, and H-MRCV). Table S6. Assembled haplotypes of protein coding genes (H-ND4L, H-ND4, H-ND5, H-ND6, H-ATP6). Table S7. Assembled haplotypes of rRNA coding genes (H-12SrRNA, H-16SrRNA). Table S8. Statistics for the number of observations in each cell of the interaction between BMPR1B and T7719G in tRNA-Lys and corresponding effects on litter size. (XLSX 33 kb) [file 40104_2017_160_MOESM1_ESM.xlsx]

## Sheet: Supplementary Table 1
Supplementary Table 1. Detail information of used sheep
ID	ls	ys	parity	ram
429	1	7	2	39
429	2	4	1	39
429	1	9	3	19
434	2	11	1	9
481	1	7	1	40
481	1	11	2	40
466	1	7	1	44
466	1	11	2	40
181	2	24	1	5
181	2	29	2	29
181	3	32	3	17
43	1	26	2	5
43	3	23	1	52
43	1	30	3	29
43	1	33	4	46
253	1	23	2	42
253	1	20	1	38
156	2	20	1	38
156	4	24	2	47
156	4	28	3	5
156	4	32	4	1
176	1	15	1	40
176	2	19	2	48
176	2	21	3	42
260	1	15	1	20
242	1	15	1	20
242	1	18	2	52
242	2	21	3	52
272	2	15	1	40
272	3	19	2	45
272	2	22	3	7
232	2	15	1	20
170	1	11	1	40
170	1	14	2	9
170	2	22	3	40
170	2	25	4	34
170	3	28	5	43
280	2	8	1	13
280	2	12	2	9
280	4	20	3	20
508	2	11	1	45
508	2	15	2	45
284	2	11	1	45
284	2	15	2	45
284	2	18	3	40
284	2	21	4	40
284	1	26	6	32
284	1	23	5	45
6	1	12	1	44
6	1	17	2	36
6	2	20	3	20
6	2	23	4	32
6	2	27	5	32
6	2	30	6	42
195	3	11	1	45
195	3	15	2	9
18	1	12	1	9
18	1	15	2	40
209	2	11	1	52
209	2	15	2	35
209	2	18	3	36
209	1	21	4	34
209	2	25	5	34
209	3	28	6	6
186	2	12	1	40
186	2	15	2	20
186	2	19	3	52
186	2	26	4	30
186	3	30	5	43
186	3	33	6	49
285	1	12	1	20
285	1	15	2	26
285	1	18	3	18
285	1	20	4	41
285	1	23	5	7
285	1	25	6	34
285	2	30	8	33
285	2	27	7	7
9	1	16	1	18
9	1	19	2	33
9	2	24	3	11
270	1	15	1	40
125	2	12	1	40
125	2	15	2	26
40	2	18	2	33
40	1	15	1	2
40	2	20	3	2
40	1	24	4	49
226	1	12	1	44
226	1	15	2	26
226	2	19	3	33
226	3	24	4	40
433	2	4	1	39
500	1	1	1	39
500	2	4	2	39
251	1	8	1	52
251	1	11	2	52
251	1	14	3	40
251	1	19	4	48
251	3	21	5	45
251	2	24	6	40
459	1	8	1	40
459	1	15	3	40
459	1	11	2	40
184	1	13	1	9
184	2	15	2	20
184	2	18	3	20
160	1	8	1	52
160	2	15	3	20
160	2	11	2	44
160	2	17	4	20
160	1	23	6	27
160	3	20	5	20
208	1	8	1	52
208	2	12	2	9
208	1	19	4	20
208	1	16	3	20
208	1	21	5	40
208	2	24	6	40
154	1	14	1	20
154	2	17	2	45
154	3	19	3	20
154	2	26	5	7
154	3	23	4	42
154	1	29	6	36
154	2	32	7	49
151	3	11	1	52
151	2	15	2	20
151	3	21	3	40
151	4	24	4	7
44	2	15	1	9
32	1	19	1	2
32	2	27	3	49
32	3	24	2	40
32	2	30	4	17
32	3	32	5	49
357	1	24	1	47
357	1	27	2	52
357	2	30	3	24
417	2	2	1	19
417	2	6	2	19
75	2	15	1	18
75	2	21	2	41
201	1	18	1	41
201	1	21	2	41
201	1	24	3	42
201	1	27	4	6
167	1	19	1	52
167	1	22	2	52
167	1	24	3	11
63	1	22	1	52
63	2	25	2	52
63	2	27	3	49
63	2	31	4	11
83	2	19	1	52
83	1	22	2	42
83	3	22	3	52
83	2	25	4	49
171	2	26	2	47
171	1	23	1	47
360	1	16	1	26
360	1	19	2	33
60	2	19	1	40
447	2	4	1	19
447	3	7	2	19
447	2	10	3	19
448	1	2	1	52
448	2	5	2	39
448	3	10	4	52
448	2	8	3	52
123	2	10	2	45
123	1	8	1	45
123	1	13	3	45
123	2	19	5	45
123	2	16	4	45
82	2	7	1	12
82	1	11	2	20
82	1	15	3	40
82	3	17	4	36
82	2	20	5	20
220	2	9	1	16
220	2	14	3	23
220	2	11	2	16
165	2	14	1	45
165	2	17	2	45
165	1	20	3	45
165	1	21	4	45
352	2	10	1	52
352	2	14	2	20
352	2	16	3	9
442	2	11	1	9
442	2	15	2	20
442	2	18	3	36
442	2	21	4	32
128	1	15	2	50
128	2	12	1	20
308	1	14	2	23
308	1	11	1	20
308	1	16	3	20
308	1	19	4	20
308	1	21	5	20
489	1	8	1	23
489	2	12	2	9
489	2	15	3	23
105	1	9	1	52
105	2	14	3	23
105	1	11	2	52
105	1	22	4	34
105	1	26	5	32
105	1	28	6	36
239	2	12	1	40
239	2	15	2	40
239	1	18	3	40
239	2	20	4	40
68	1	15	2	45
68	1	12	1	40
68	1	17	3	36
68	1	20	4	40
256	1	12	1	40
256	1	15	2	45
256	1	21	3	32
256	1	26	5	40
256	1	24	4	40
256	2	29	6	10
66	1	12	1	40
66	1	17	2	9
66	1	22	4	42
66	1	19	3	40
66	1	25	5	24
66	1	27	6	32
412	2	7	1	9
412	1	11	2	9
412	1	15	3	9
395	2	3	1	39
395	1	7	2	39
395	2	10	3	39
395	2	15	4	39
14	2	15	1	40
81	1	12	1	44
81	2	15	2	9
81	2	18	3	36
81	2	21	4	34
81	3	23	5	52
81	2	28	6	43
23	1	15	1	45
23	1	18	2	36
23	1	21	3	32
23	1	24	4	27
39	1	8	1	52
39	1	12	2	45
39	1	15	3	9
423	1	10	2	51
423	1	8	1	51
423	1	13	3	45
423	2	18	5	20
423	2	16	4	45
423	1	21	6	15
423	2	24	7	32
423	2	27	8	32
259	2	11	1	40
259	1	15	2	45
348	1	14	2	40
348	1	11	1	44
348	1	20	3	40
348	1	23	4	36
283	1	14	2	23
283	2	11	1	44
283	2	18	3	40
283	2	21	4	32
283	1	26	6	34
283	1	23	5	2
91	2	19	1	45
91	3	22	2	40
243	2	10	1	40
243	1	13	2	45
243	1	19	3	40
243	3	21	4	32
243	3	26	6	32
243	3	24	5	40
243	2	30	7	36
129	1	15	2	23
129	1	12	1	40
129	1	25	4	33
10	2	13	1	3
10	2	19	3	18
10	3	16	2	26
10	1	22	4	21
10	1	24	5	34
236	1	23	2	2
236	2	19	1	2
95	2	19	1	34
95	1	23	2	33
95	1	26	3	33
95	3	28	4	33
235	2	19	1	2
235	3	24	2	36
106	2	14	1	50
318	1	16	1	18
318	1	19	2	33
318	1	22	3	2
318	1	25	4	36
136	2	23	2	32
136	2	19	1	2
136	2	27	3	36
136	1	31	4	52
396	1	7	1	40
396	1	11	2	44
441	2	7	1	40
441	1	10	2	40
441	1	12	3	44
414	1	6	1	9
414	1	11	2	40
414	1	15	3	9
5	1	19	1	41
5	1	23	2	33
157	1	19	1	41
214	1	21	1	41
214	2	26	3	33
214	2	24	2	7
214	2	29	4	33
214	4	32	5	1
56	1	21	1	42
56	2	24	2	42
77	1	20	1	31
77	2	26	3	33
77	1	24	2	33
77	2	28	4	7
77	2	32	5	14
304	1	20	1	28
304	1	27	3	22
304	1	23	2	49
304	1	30	4	8
304	1	32	5	25
107	1	27	2	4
107	1	24	1	52
107	1	31	3	42
112	1	15	1	3
490	1	1	1	39
490	3	4	2	39
461	5	1	1	19
461	5	7	3	19
461	4	4	2	19
439	4	4	1	16
439	2	7	2	16
457	3	2	1	37
457	2	4	2	37
457	3	7	3	37
498	3	1	1	12
498	3	6	2	12
368	4	1	1	12
368	3	4	2	12
460	3	2	1	37
460	1	6	3	37
460	5	4	2	37
428	1	1	1	39
428	2	7	3	39
428	3	4	2	39
491	1	3	1	12
491	3	5	2	13
491	1	9	3	12
491	3	11	4	12
491	1	14	5	12
491	2	16	6	12
472	4	3	1	12
472	4	6	2	12
472	2	9	3	12
472	3	13	4	12
472	3	15	5	12
468	1	7	2	19
468	2	4	1	19
468	3	10	3	19
379	2	6	2	12
379	2	3	1	12
379	2	12	3	12
488	1	1	1	37
488	2	4	2	37
488	1	7	3	37
488	2	9	4	37
458	3	1	1	37
458	2	6	3	37
458	2	4	2	37
458	1	9	4	37
475	3	7	2	12
475	2	4	1	12
398	1	15	1	50
398	1	19	2	32
398	1	27	3	24
375	2	15	1	26
375	2	19	2	32
375	2	22	3	32
483	2	4	1	19
483	2	10	2	12
505	2	4	1	19
505	1	7	2	19
487	3	3	1	12
487	4	6	2	12
487	2	9	3	12
407	2	3	1	16
407	2	10	3	16
407	2	7	2	16
407	2	14	4	16

## Sheet: Supplementary Table 2
Supplementary Table 2. Information of variations in mtDNA coding region of Small-tailed Han sheep
Gene	Variation	Codon transform	Amid acid change
12SrRNA	T281C	-	-
	C291T	-	-
	A538G	-	-
16SrRNA	A1099T	-	-
	T1112C	-	-
	T2199A	-	-
	C2443T	-	-
	T2634C	-	-
ND1	C2774T	AUC→AUU	-
	C2966T	GCC→GCU	-
	G3218A	GGG→GGA	-
	G3431A	GCG→GCA	-
	T3543A	UCA→ACA	S →T
	G3662A	UCG→UCA	-
ND2	T4182C	AAU→AAC	-
	T4208C	AUA→ACA	M →T
	C4217T	CUC→CUU	-
	C4428T	ACC→ACU	-
	T4443C	AUU →AUC	-
	T4452C	UAU→UAC	-
	C4839T	AAC→AAU	-
	C4915T	CUA→UUA	-
	C4935T	AUC →AUU	-
tRNA-Tyr	G5295A	-	-
COI	C5382T	ACC→ACU	-
	C5565T	UUC→UUU	-
	T5784C	CAU→CAC	-
	T5901C	AUU →AUC	-
	C6267T	AUC →AUU	-
	T6510C	UUU→UUC	-
	A6555G	ACA→ACG	-
	G6615A	CAG→CAA	-
	C6628T	CUA→UUA	-
	T6672C	UAU→UAC	-
	A6726G	GUA→GUG	-
COII	T7141C	AUU →AUC	-
	C7216T	ACC→ACU	-
	G7321A	GGG→GGA	-
	C7435T	GAC→GAU	-
	C7500A	CCC →CAC	P→H
	A7504G	UCA→UCG	-
tRNA-Lys	T7719G	-	-
ATPase6	T7983C	GGU→GGC	-
	A8039G	AAC →AGC	N →S
	T8121C	AAU →AAC	-
	G8148A	AUG→AUA	-
	T8256C	CCU→CCC	-
	G8264C	GGA →GCA	G →A
	C8376T	AUC→AUU	-
	T8538C	GUU→GUC	-
COIII	C8651T	AAC→AAU	-
	T8897C	UUU→UUC	-
	G9128A	GUG→GUA	-
	A9188G	GGA→GGG	-
	A9284G	UUA→UUG	-
	A9375G	AUA→GUA	M →V
ND3	G9603A	GGG→GGA	-
	T9666C	GAU→GAC	-
	C9756T	UUC→UUU	-
ND4L	C9996T	ACU→AUU	-
	C9974T	CCU→UCU	P→S
	G10118A	GGU→AGU	G→S
ND4	A10549G	ACA→ACG	-
	C10783T	UUC→UUU	-
	G10852A	GCG→GCA	-
	G10937A	GAC→AAC	D→N
	G11023A	AAG→AAA	-
	G11045A	GUU →AUU	V→I
	A11317G	GUA→GUG	-
	T11482C	CUU→CUC	-
	G11491A	CUG→CUA	-
tRNA-His	C11606T	-	-
tRNA-Ser	G11668A	-	-
ND5	C11783T	GUC→GUU	-
	T11834C	CAU→CAC	-
	T11846C	AAU→AAC	-
	T12023C	GUU→GUC	-
	T12287C	GGU→GGC	-
	G12539C	CGG→CGC	-
	G12571C	GGC →GCC	G→A
	G13041A	GCA →ACA	A→T
	G13097A	CCG→CCA	-
	T13172C	CCU→CCC	-
	A13199G	AUA→AUG	-
	T13436C	AUU → AUC	-
	C13523T	UCC→UCU	-
ND6	C13576T	CUC →UUC	L→F
	T13588C	UAC →CAC	Y→H
	C13777T	CAU→UAU	H→Y
	C13789T	CAU→UAU	H→Y
	T13837C	UCA →CCA	S→P
	T13855C	UUC →CUC	F→L
	A13876G	AUA →GUA	M→V
Cytb	C14467T	UAC→UAU	-
	G14653A	UGG→UGA	-

## Sheet: Supplementary Table 3
Supplementary Table 3. The haplotype constituted by the 31 mitochondrial non-synonymous mutations in mitochondrial coding regions (H)
H	Haplotype contained sequences	Observation Number
H1	TTAATTTTTTGCGATACAAGTAGGTTCCCCA	30
H2	TTGTTTCTTTGATACGTAAATAGGCTCCTTA	5
H3	CCGTCATTATACGACGTAGGTAGGTTCCCCA	4
H4	TTGTCTTTTTGAGGCGTAAATAGGTTCTTCA	7
H5	TTATTTCTTTGCGATACAAGTGGGCTCCTTA	11
H6	TTAATTCTTTGCGATACGAGTAGGTTCCTCA	19
H7	TTATCTTTTTGCGACGTAAGCAGGTTCCCCA	7
H8	TTATCACTATACGACATAAGCAGACTCCTTA	10
H9	TTATTTCTTTGCGATGCGGGTGGGTTCCCCA	3
H10	TTGTCTTTTTGAGGCGTAAATAGGTTCCCCA	18
H11	CTGTCATTTTGAGGCGCAAATAGGTTTTCCA	9
H12	CCGTCACTTTACGATATAAGCGGACTCCTTA	3
H13	TTAACTTTATACGATGCGGGTAGGCTCCTTA	3
H14	TTGTCATTATAAGGCGTAAATACGTCCCTCA	3
H15	TTAATTTCTTGCGATATGGGTGGGTTCCCCA	6
H16	TTATTTTTTTGCGATACGAGCGGGCTCCTTA	4
H17	TTGTCTCTTCGATACGTAAATAGGTCCCTCA	3
H18	TTGTTTTTTTGATACGTAAATAGGCTCCTTG	8
H19	TTGTCATTTTGAGGCGCAAATAGGTTCCCCA	7
H20	TTAATTTTTTGCGATACGAGTAGGTTCCCCA	23
H21	TTATCATTATGCGACGTAGGCAGGTTCCCCA	7
H22	TTAACTCTATACGACACGAGTAGGCTCCTCA	6
H23	TTAACTTTTTACGACGCGGGTAGGTTTTCCA	14
H24	TTAACTTTTTACGACGTGGGTAGGTTCCCCA	7
H25	CCGACATTATACGACGTAGGCAGGTTCCCCA	4
H26	TTATTTTTTTGCGATACGAGCGGGTTCCTCA	6
H27	TTATCATTTTGCGACGTAGGCAGGTCCCTCA	3
H28	CTGTCATTTTGAGGCGCAAATAGGTTCCCCA	2
H29	TTATCTTTTTGCGACGTAGACAGGTCTTCCA	10
H30	TTATTTCTTTGCGATACGAGTGGGCTCCTTA	10
H31	TTAATTCCTTGCGATACGAGTAGGTTCCTCA	38
H32	TTATCACTTTGCGACGTAGGCAGGTTCCCCA	11
H33	TTAATTCTTTGCGATGTGGGTGGGTTCCCCA	7
H34	TTGTTTCCATGAGGCGTAAATAGGTTCCCCA	7
H35	TTATTACTATGCTACATAAGCAGGCTCCTTA	3
H36	TTAATTCTTTGCGATACAAGTAGGTTCCTCA	13
H37	TTATTTCTTTGCGATATGAGCGGGCTCCTTA	4
H38	TTAATTTTTTGCGATGTAAGTAGGTTCCTCA	9
H39	TTATCTTTTTGCGACGTAGGCAGGTTCCTCA	5
H40	TTAATTCTTTGCGATGTGGGTGGGTCTTCCA	16
H41	TTATTTCTTTGCGATACGAGCGGGCTCCTTA	10
H42	TTATCTTTTTGCGACGTAGGCAGGTTCCCCA	7
H43	TTATTTTTTTGCGATATGAGCGGGCTCCTTA	12
H44	TTAATTCTTTGCGATGTGGGTGGGTTCCCCG	7

## Sheet: Supplementary Table 4
Supplementary Table 4. Assembled haplotypes of mitochondrial electron transport chain contained sequences(H-ETC)
H-ETC	Haplotype contained sequences
H1-ETC	ATAGCGTAAACGTCCCTCA
H2-ETC	ATAGCGTAAAGGTTCCCCA
H3-ETC	ATCACACGAGGGCTCCTCA
H4-ETC	ATCACATAAGGACTCCTTA
H5-ETC	ATCACATAAGGGCTCCTTA
H6-ETC	ATCACGTAGGGGTTCCCCA
H7-ETC	ATCATGCGGGGGCTCCTTA
H8-ETC	TCAACGTAAAGGTCCCTCA
H9-ETC	TTAACGTAAAGGCTCCTTA
H10-ETC	TTAACGTAAAGGCTCCTTG
H11-ETC	TTAGCGCAAAGGTTCCCCA
H12-ETC	TTAGCGCAAAGGTTTTCCA
H13-ETC	TTAGCGTAAAGGTTCCCCA
H14-ETC	TTAGCGTAAAGGTTCTTCA
H15-ETC	TTCACGCGGGGGTTTTCCA
H16-ETC	TTCACGTAAGGGTTCCCCA
H17-ETC	TTCACGTAGAGGTCTTCCA
H18-ETC	TTCACGTAGGGGTCCCTCA
H19-ETC	TTCACGTAGGGGTTCCCCA
H20-ETC	TTCACGTAGGGGTTCCTCA
H21-ETC	TTCACGTGGGGGTTCCCCA
H22-ETC	TTCATACAAGGGCTCCTTA
H23-ETC	TTCATACAAGGGTTCCCCA
H24-ETC	TTCATACAAGGGTTCCTCA
H25-ETC	TTCATACGAGGGCTCCTTA
H26-ETC	TTCATACGAGGGTTCCCCA
H27-ETC	TTCATACGAGGGTTCCTCA
H28-ETC	TTCATATAAGGACTCCTTA
H29-ETC	TTCATATGAGGGCTCCTTA
H30-ETC	TTCATATGGGGGTTCCCCA
H31-ETC	TTCATGCGGGGGTTCCCCA
H32-ETC	TTCATGTAAGGGTTCCTCA
H33-ETC	TTCATGTGGGGGTCTTCCA
H34-ETC	TTCATGTGGGGGTTCCCCA
H35-ETC	TTCATGTGGGGGTTCCCCG

## Sheet: Supplementary Table 5
Supplementary Table 5. Assembled haplotypes of mitochondrial respiratory complex contained sequences (H-MRCI, H-MRCIV, and H-MRCV)
H-MRCI	Haplotype contained sequences
H1-MRCI	ATCGAGGGCTCCTCA
H2-MRCI	ATCGGGGGCTCCTTA
H3-MRCI	ATTAAACGTCCCTCA
H4-MRCI	ATTAAAGGTTCCCCA
H5-MRCI	ATTAAGGACTCCTTA
H6-MRCI	ATTAAGGGCTCCTTA
H7-MRCI	ATTAGGGGTTCCCCA
H8-MRCI	TCTAAAGGTCCCTCA
H9-MRCI	TTCAAAGGTTCCCCA
H10-MRCI	TTCAAAGGTTTTCCA
H11-MRCI	TTCAAGGGCTCCTTA
H12-MRCI	TTCAAGGGTTCCCCA
H13-MRCI	TTCAAGGGTTCCTCA
H14-MRCI	TTCGAGGGCTCCTTA
H15-MRCI	TTCGAGGGTTCCCCA
H16-MRCI	TTCGAGGGTTCCTCA
H17-MRCI	TTCGGGGGTTCCCCA
H18-MRCI	TTCGGGGGTTTTCCA
H19-MRCI	TTTAAAGGCTCCTTA
H20-MRCI	TTTAAAGGCTCCTTG
H21-MRCI	TTTAAAGGTTCCCCA
H22-MRCI	TTTAAAGGTTCTTCA
H23-MRCI	TTTAAGGACTCCTTA
H24-MRCI	TTTAAGGGTTCCCCA
H25-MRCI	TTTAAGGGTTCCTCA
H26-MRCI	TTTAGAGGTCTTCCA
H27-MRCI	TTTAGGGGTCCCTCA
H28-MRCI	TTTAGGGGTTCCCCA
H29-MRCI	TTTAGGGGTTCCTCA
H30-MRCI	TTTGAGGGCTCCTTA
H31-MRCI	TTTGGGGGTCTTCCA
H32-MRCI	TTTGGGGGTTCCCCA
H33-MRCI	TTTGGGGGTTCCCCG
H-MRCIV	Haplotype contained sequences
H1-MRCIV	AG
H2-MRCIV	CG
H3-MRCIV	CA
H-MRCV	Haplotype contained sequences
H1-MRCV	AC
H2-MRCV	AT
H3-MRCV	GC

## Sheet: Supplementary Table 6
Supplementary Table 6. Assembled haplotypes of protein coding genes (H-ND4L, H-ND4, H-ND5, H-ND6, H-ATP6)
H-ND4L	Haplotype contained sequences
H1-ND4L	TG
H2-ND4L	CG
H3-ND4L	TA
H4-ND4L	CA
H-ND4	Haplotype contained sequences
H1-ND4	AG
H2-ND4	GA
H3-ND4	AA
H4-ND4	GG
H-ND5	Haplotype contained sequences
H1-ND5	GA
H2-ND5	CG
H3-ND5	GG
H-ND6	Haplotype contained sequences
H1-ND6	CTCCTCA
H2-ND6	CTCCTTA
H3-ND6	CTCCTTG
H4-ND6	TCCCTCA
H5-ND6	TCTTCCA
H6-ND6	TTCCCCA
H7-ND6	TTCCCCG
H8-ND6	TTCCTCA
H9-ND6	TTCTTCA
H10-ND6	TTTTCCA
H-ATP6	Haplotype contained sequences
H1-ATP6	AC
H2-ATP6	AT
H3-ATP6	GC

## Sheet: Supplementary Table 7
Supplementary Table 7. Assembled haplotypes of rRNA coding genes (H-12SrRNA, H-16SrRNA)
H-12SrRNA	Haplotype contained sequences
H1-12SrRNA	TTG
H2-12SrRNA	TTA
H3-12SrRNA	CCG
H4-12SrRNA	CTG
H-16SrRNA	Haplotype contained sequences
H1-16SrRNA	TTTCT
H2-16SrRNA	TCACT
H3-16SrRNA	TCTTT
H4-16SrRNA	TTACT
H5-16SrRNA	ATTTT
H6-16SrRNA	ACTTT
H7-16SrRNA	ATTCT
H8-16SrRNA	TTTTT
H9-16SrRNA	TCATT
H10-16SrRNA	TCTCT
H11-16SrRNA	ACATT
H12-16SrRNA	ATTTC
H13-16SrRNA	ATTCC
H14-16SrRNA	TTTCC
H15-16SrRNA	ACTCT

## Sheet: Supplementary Table 8
Supplementary Table 8. Statistics for the number of observations in each cell of the interaction between BMPR1B and T7719G in tRNA-Lys and corresponding effects on litter size
Interaction	No.	Significance
BB*T	8	ns
++*T	2	ns
BB*G	39	ns
B+*G	241	ns
++*G	67	ns
B+*T	44	ns
Multiple comparisons were conducted by the FDR using the R project. “ns” represents “not significant” at the significant level of 0.05.
